# Supplementary material for: Pregnancy Complications and Feto-Maternal Monitoring in Rabbits
Source: Vet Sci. 2023 Oct 17;10(10):622. doi: 10.3390/vetsci10100622 (PMC10610772; doi:10.3390/vetsci10100622)
Supplement: Supplementary file 1 [file vetsci-10-00622-s001.zip]

Archive with 1 entries (1 files):
- vetsci-2633450-supplementary.pdf
